# Supplementary material for: Follicular Fluid Amino Acid Alterations in Endometriosis: Evidence for Oxidative Stress and Metabolic Dysregulation
Source: Biomedicines. 2025 Oct 27;13(11):2634. doi: 10.3390/biomedicines13112634 (PMC12650251; doi:10.3390/biomedicines13112634)
Supplement: Supplementary file 1 [file biomedicines-13-02634-s001.zip]

Archive with 1 entries (1 files):
- biomedicines-3861119-supplementary.docx
